# Supplementary material for: Eggshell-Activated Carbon from Water Hyacinths for Heavy Metal Removal from Wastewater: Isotherm and Kinetic Studies
Source: J Xenobiot. 2026 Jul 8;16(4):126. doi: 10.3390/jox16040126 (PMC13397911; doi:10.3390/jox16040126)
Supplement: Supplementary file 1 [file jox-16-00126-s001.zip]

Archive with 1 entries (1 files):
- jox-4364633-supplementary.pdf
